# Supplementary material for: Validating earliest rice farming in the Indonesian Archipelago
Source: Sci Rep. 2020 Jul 3;10:10984. doi: 10.1038/s41598-020-67747-3 (PMC7335082; doi:10.1038/s41598-020-67747-3)
Supplement: Supplementary file 2 — Supplementary file2 (XLSX 13 kb) [file 41598_2020_67747_MOESM2_ESM.xlsx]

## Sheet: Sheet1
Sample depth	Rice			Palm types		Poaceae types except for rice												Other types			Total counted
	Double-peaked	Rice bulliform flabellate	Parallel bilobate	Spheroid echinate	Hat-shaped	Bulliform flabellate	Blocky	Long saddle	Middle saddle	Bilobate	Polylobate	Elongate dentate	Elongate entire	Acute Bulbosus	Rondel	Cross	interdigitating	Tracheary annulate	Cyperaceae	cf. wooden types
235-240cm	1			177	15	8	27	11		57		48	117	22	3	2		46	1		535
230-235cm	75	1		282	19	2	1	2	1	87	2	29	82	13	1		1	44			642
225-230cm	26		1	182	14	3	28	4		108	1	63	189	8		4		68			699
220-225cm	2			106	12	9	34	3		75		69	170	15		1		80			576
215-220cm	4			114	9	8	16	1		78	1	74	149	8				80			542
210-215cm	13	3		91	18	7	36	2		38	1	65	195	22				66			557
205-210cm	13	1		201	11	2	22	4	3	72		50	140	11				55			585
200-205cm	243			202	5	1	4		1	43		22	82	1				25			629
195-200cm	1	1		153	8	15	45	4	5	54	3	67	160	13				66	1		596
190-195cm	2			12		5	34			6		30	242	17	1			167			516
185-190cm	12			197	4	2	8			30		47	148	10				51			509
180-185cm				381			6			44		20	47	3				9			510
175-180cm				296	3	7	42	1		20		37	118	5				10			539
170-175cm				410	1	1	9	5	5	25	1	13	75	3				12			560
165-170cm		1		510				2		4		3	13								533
160-165cm				463		5	11		2	10		9	26		1	1		5		2	535
155-160cm	1			466	1	2	10	4	1	7		11	34	1				9		1	548
150-155cm				353		5	29	2	1	14		23	75	6				13			521
145-150cm				424		18	16	6	3	21		4	26	4				11			533
140-145cm				469		6	5	6	5	13		8	19					3			534
135-140cm				470				9	17	27		6	8		1	1		5			544
130-135cm				302		35	50	26	9	1		6	96	2				3			530
